# Supplementary material for: Unhealthy Food Choices among Healthcare Shift Workers: A Cross-Sectional Study
Source: Nutrients. 2022 Oct 16;14(20):4327. doi: 10.3390/nu14204327 (PMC9611829; doi:10.3390/nu14204327)
Supplement: Supplementary file 1 [file nutrients-14-04327-s001.zip]

Archive with 1 entries (1 files):
- nutrients-1977765-supplementary.pdf
